# Supplementary material for: Therapeutic Effects of Acer palmatum Thumb. Leaf Extract (KIOM-2015E) on Benzalkonium Chloride-Induced Dry Eye in a Mouse Model
Source: Int J Mol Sci. 2022 Nov 29;23(23):14964. doi: 10.3390/ijms232314964 (PMC9736398; doi:10.3390/ijms232314964)
Supplement: Supplementary file 1 [file ijms-23-14964-s001.zip]

Archive with 1 entries (1 files):
- ijms-2026390-supplementary.pdf
